# Supplementary material for: The Domestic Dog as a Laboratory Host for Brugia malayi
Source: Pathogens. 2022 Sep 21;11(10):1073. doi: 10.3390/pathogens11101073 (PMC9607614; doi:10.3390/pathogens11101073)
Supplement: Supplementary file 1 [file pathogens-11-01073-s001.zip]

Archive with 1 entries (1 files):
- Full dataset.xlsx
