# Supplementary material for: The Domestic Dog as a Laboratory Host for Brugia malayi
Source: Pathogens. 2022 Sep 21;11(10):1073. doi: 10.3390/pathogens11101073 (PMC9607614; doi:10.3390/pathogens11101073)
Supplement: Supplementary file 1 [file pathogens-11-01073-s001.zip › Full dataset.xlsx]

## Sheet: Mf results
Table S1 Microfilaremia in dogs infected with B. malayi
	Single infection (foot)					Single infection (inguinal)					Trickle infection (foot)					Trickle infection (inguinal)
	A1 - 9096	A2 - 9083	A3 - 9091	A4 - 9087	A5 - 9101	B1 - 9088	B2 - 9105	B3 - 9097	B4 - 9098	B5 - 9085	C1 - 9250	C2 - 9082	C3 - 9084	C4 - 9104	C5 - 9099	D1 - 9100	D2 - 9090	D3 - 9092	D4 - 9093	D5 - 9267
wpi	female	male	male	male	female	male	female	female	female	male	female	male	male	female	female	female	male	male	male	female
0	0	0	0	0	0	0	0	0	0	0	0	0	0	0	0	0	0	0	0	0
10	0	0	0	0	0	0	0	0	0	0	0	0	0	0	0	0	0	0	0	0
12	0	66.67	0	0	83.3	0	0	0	0	0	0	66.67	0	0	0	0	0	0	0	0
14	0	100	0	0	316.67	0	0	0	0	66.67	0	433.3	0	0	16.67	0	0	0	0	0
16	0	366.67	0	0	483.3	0	0	0	0	183.3	0	800	33.3	0	100	0	100	0	0	0
18	0	866.67	0	0	683.3	0	0	66.67	0	150	0	750	150	0	116.67	0	433.3	0	0	0
20	33.3	1033.3	0	0	1050	0	0	133.3	0	416.67	0	1350	466.67	0	133.3	0	266.67	0	0	0
22	0	983.3	0	0	1050	0	0	166.67	0	266.67	0	1600	283.3	0	133.3	83.3	766.67	0	0	0
24	0	566.67	0	0	850	0	0	100	0	133.33	0	1950	166.67	0	133.33	116.67	650	0	0	0
26	0	950	0	0	1600	0	0	200	0	216.67	0	1733.33	483.3	0	200	100	566.67	0	0	0
28	0	683.3	0	0	1350	0	0	1000	0	666.67	0	2833.3	100	0	83.3	33.3	983.3	0	0	0
30	0	800	0	0	2250	0	0	300	0	783.3	0	2750	416.67	0	133.3	183.3	1216.67	0	0	0
32	0	1100	0	0	2016.67	0	0	433.3	0	666.67	0	2333	333.3	0	133.3	183.3	1183.3	0	0	0
34	0	866.67	0		1000	0	0	333.3		366.67	0	3100	750		116.67	116.67	1283.3	0
36	0	400			1716.67	0		566.67		783.33	0	3966.67	516.67		216.67	316.67	100
38		616.67			1983.33			550		750		3350	900		233.33	133.3	2833.33
40		716.67			1650			2200		200		4950	1533.33		116.67	416.67	3966.67
42		150			1783.3			1550		483.3		1933.3	266.67		316.67	966.67	1916.67
44		400			1083.3			1283.3		200		2616.67	766.67		216.67	466.67	2666.67
46		316.67			833			1650		217		3183.3	533.3		200	266.67	1733.3
48		200			1583			883		1217		1200	200		150	750	3233
50		450			1717			2433		967		4650	783		367	650	4350
52		817			2017			2417		833		1967	983		217	817	3250
54		350						1350				3150	650			750	3033
55												2000	567		250	417	3150
56					983.33					1000					100	566.67
58		583.33						2066.67				2533.33	433.33				5950
60					1100					1916.67					66.67	683.33
62		1000						1766.67				5083.33	316.67				4050
64					916.67					1700					66.67	466.67
66		716.67						1133.33				4333.33	516.67				3933.33
68					733.33					1333.33					83.33	433.3
70		666.67						866.67				3016.67	316.67				2533.33
72					283.33					1550					50	233.33
74		1233.33						1400				6766.67	416.67				5666.67
76					216.67					1016.67					16.67	266.67
78		516.67						1016.67				5466.67	466.67				3983.33
80					183.33					1666.67					0	116.67
82		800						2350				6000	416.67				2816.67
84					100					1950					33.33	116.67
86		550						516.67				3816.67	450				4900
88					183.33					2566.67					50	250
90		733.33						1383.33				8500	1616.67				6916.67
92					333.33					3983.33					116.67	166.67
94		1000						1716.67				7383.33	1583.33				9950
96					200					3033.33					33.33	350
98		950						1366.67				8083.33	1283.33				7516.67
100					16.67					3000					50	250
102		900						800				9000	983.33				8600
104					216.67					1883.33					83.33	216.67

## Sheet: CBC results
Table S2 CBCs of dogs infected with B. malayi
	Single infection (foot)					Single infection (inguinal)					Trickle infection (foot)					Trickle infection (inguinal)
	A1 - 9096	A2 - 9083	A3 - 9091	A4 - 9087	A5 - 9101	B1 - 9088	B2 - 9105	B3 - 9097	B4 - 9098	B5 - 9085	C1 - 9250	C2 - 9082	C3 - 9084	C4 - 9104	C5 - 9099	D1 - 9100	D2 - 9090	D3 - 9092	D4 - 9093	D5 - 9267
wpi	White blood cells
0	13.4	16.5	22.5	14.3	14.3	11.4	12.8	18.5	13.4	11.7	13.7	11.8	13.9	13.5	10.7	14.9	14.9	10.8	14.1	12.2
2	15.1	15.3	20.1	13.4	12.7	12.9	16.6	16.7	13.8	14	14.2	11.8	12.7	12.6	12.4	20.3	13.7	13.5	17.8	13.3
4	15.7	16.3	20.2	16.4	13.4	14.7	16.7	14.4	17.4	14.1	16.3	12.8	17.7	13.5	12.4	16	12.6	11	17	13.7
6	18.8	15.9	17.9	13.1	12.4	13	18.3	15.9	14.5		15.3	11.2	23.7	10.6	12.5	14.2	14	9.5	13.7	11.7
8	17.8		13.2			12.1	17.4				15.9	10.7	13.2			16	12.9	9.4
10	16.8					10.2					13.4					18.6
12
16
20				11.3	12.5				12.6	12.5				13.7	9.5				14.6	13.7
24	15.3	13.6	12.2	11.3	10.7	11.5	13.2	17	16.4	12.6	12.9	9.3	13.2	14.3	10.4	18.6	11.9	9.8	12.9	25.6
28	14.3	16.2	13.3	14	13.3	11.7	13.2	12.8	14.4	11.2	13.3	8.8	10.6	12	8.9	21.1	12.7	8.8	14.2	11.8
32	14.6	16.7	11.1	10.2	12.1	12.5	13.1	17.4	14.3	13.5	12.6	7.1	13	11.7	10.4	12.3	10.2	8.2	13.3	11.2
36	16.2	12.3			11.2	11.6		12.4		11	11.8	7.2	14.5		9.6	14.2	8.8
40		14.5			11.1			15		9.9		7.8	12.5		9.7	13.2	11
44		16.3			14.6			16.7		10.5		7.9	16.5		11.1	12.2	9.9
48		15.1			13			13		11.3		8.9	12.1		7.9	15.3	11.3
52		13.8			10.8			15.6		10.5		8.2	11.6		11.6	13.2	9.2
wpi	Neutrophils
0	8.09	10.36	16.37	9.69	8.93	8.22	6.91	11.88	7.15	6.95	9.58	6.81	8.06	7.62	6.99	10.03	10.48	6.26	9.12	7.84
2	9.22	10.66	12.13	10.61	8.08	8.44	9.02	8.15	8.74	7.52	8.79	6.2	8.01	7.69	8.1	12.36	8.92	8.77	10.59	9.19
4	10.96	10.93	15.08	11.44	8.86	10.71	10.29	8.89	11.85	8.4	12.35	7.21	12.69	8.35	7.73	10.55	8.19	7.18	9.9	7.91
6	12.82	10.33	11.19	9.96	8.59	9.18	11.06	9.21	9.31		11.36	6.05	18.73	6.52	8.16	9.09	8.78	5.71	8.7	7.52
8	11.4		8.44			8.09	10.63				10.54	5.68	8.63			10.15	8.57	5.45
10	11.9					6.84					9.8					13.23
12
16
20				9.1	9.15				8	7.92				7.45	6.5				9.26	9.66
24	9.82	9	7.51	8.58	7.34	8.34	6.76	10.05	10.62	7.71	9.01	5.68	9.28	8.93	6.96	13.73	7.45	6.26	7.1	21.57
28	9.2	11.48	8.21	10.42	9.52	8.08	8.34	7.39	9.75	6.75	9.94	5.28	7.39	7.01	5.9	15.47	8.66	5.59	9.67	8.02
32	9.54	12.04	6.72	7.79	8.27	9.08	8.22	11.56	9.19	8.36	9.15	4.53	9.51	7.02	7.34	7.26	6.31	5.05	8.36	7.73
36	10.53	8.72			8.14	8.56		7.57		7.06	8.87	4.3	10.99		6.3	9.77	5.47
40		10.8			7.44			10.16		6.71		4.89	9.4		7.19	8.87	7.46
44		13.05			10.59			11.27		7.06		5.46	12.52		8.35	8.32	5.93
48		11.32			9.21			8.9		7.94		6.03	9.25		5.15	11.07	7.78
52		9.83			1.37			9.54		6.83		5.52	8.81		9.19	8.71	6.47
wpi	Lymphocytes
0	2.84	3.95	3.53	3.12	3.6	2.15	4.53	4.11	2.93	3.21	3.02	3.58	4.42	3.58	2.21	2.89	2.8	2.37	2.73	2.86
2	3.03	3.01	3.97	1.9	3.32	2.71	4.21	3.71	2.37	3.84	3.13	3.72	3.18	2.81	3.17	3.57	2.56	2.35	3.77	2.87
4	2.88	3.68	3.48	3.1	3.21	2.79	4.89	3.85	2.86	3.7	2.48	4.09	3.89	3.05	3.24	2.92	2.97	2.3	4.23	3.83
6	3.7	3.43	4.65	2.06	2.71	2.36	5.12	4.29	2.72		2.64	3.76	3.11	2.4	3.04	3.09	3.29	2.34	3.06	3.13
8	3.66		3.15			2.63	5.15				3.13	3.75	3.64			3.58	2.91	2.54
10	2.91					2.28					2.43					3.13
12
16
20				1.48	2.39				2.72	3.19				3.64	1.94				3.62	0.11
24	3.26	3.31	3.49	1.82	2.37	2.21	5.3	4.6	3.16	3.5	2.7	2.7	3.18	3.57	2.52	2.66	3.12	2.37	4.1	2.71
28	3.5	3.22	3.89	2.56	2.71	2.47	3.8	4.22	2.44	3.15	0.24	2.46	2.61	3.65	2.03	3.33	2.99	2.12	3.02	2.92
32	2.98	3.24	3.36	1.76	2.85	2.32	3.9	4.35	2.95	3.38	2.4	1.87	2.61	3.62	2.2	2.99	2.82	2.11	3.34	2.6
36	3.53	2.75			2.25	2.12		3.71		2.97	2.04	2.19	2.8		2.46	2.85	2.64
40		2.6			2.86			3.47		2.42		2.05	2.38		1.86	2.72	2.69
44		2.23			3.14			3.69		2.65		1.88	3.22		2.15	2.58	2.7
48		3.01			3.14			3		2.63		2.35	2.41		2.1	2.51	2.65
52		2.93			9.29			4.73		2.78		1.86	2.09		1.63	3.26	1.98
wpi	Monocytes
0	1.86	1.67	2.11	1.38	1.24	0.69	1.01	2.05	1.68	1.17	0.79	0.97	1.26	1.55	1.19	1.2	1.26	1.63	1.61	1.22
2	2.06	1.14	1.81	0.73	0.71	0.82	0.93	1.48	1.65	1.08	1.72	0.83	1.22	0.91	0.66	1.92	0.77	1.69	1.69	0.9
4	1.33	1.13	1.18	1.61	0.86	0.68	0.85	1.15	1.33	1.43	0.94	0.67	0.99	0.93	1.07	1.11	0.73	1.11	1.65	1.12
6	1.57	1.7	1.23	0.96	0.61	0.67	1.3	1.39	1.21		0.79	0.93	1.68	0.74	0.85	0.95	1.27	1.12	1.23	0.72
8	2.13		1.02			0.83	1.15				1.53	0.76	0.75			1.46	0.84	1.03
10	1.32					0.58					0.73					1.56
12
16
20				0.59	0.65				0.73	0.92				0.62	0.39				1.13	0.62
24	0.82	0.82	0.64	0.78	0.54	0.44	0.49	0.7	1.18	0.84	0.76	0.54	0.59	0.65	0.53	1.24	0.47	0.59	0.97	0.85
28	0.79	1.06	0.74	0.91	0.68	0.47	0.59	0.74	1.15	0.8	0.61	0.59	0.49	0.67	0.75	1.35	0.55	0.59	1.12	0.52
32	1.09	1.04	0.61	0.49	0.61	0.66	0.54	0.91	0.91	0.77	0.69	0.42	0.73	0.5	0.63	1.32	0.54	0.71	0.74	0.55
36	1.06	0.53			0.49	0.58		0.62		0.49	0.53	0.35	0.55		0.51	0.67	0.29
40		0.8			0.46			0.98		0.4		0.48	0.56		0.47	0.77	0.45
44		0.73			0.52			0.74		0.35		0.26	0.56		0.37	0.63	0.59
48		0.48			0.32			0.58		0.38		0.27	0.28		0.34	0.78	0.4
52		0.8			0.06			0.8		0.49		0.51	0.55		0.52	0.69	0.43
wpi	Eosinophils
0	0.36	0.46	0.38	0.09	0.38	0.3	0.33	0.43	1.61	0.28	0.26	0.39	0.16	0.73	0.21	0.66	0.33	0.46	0.54	0.23
2	0.7	0.46	2.13	0.09	0.46	0.84	2.38	3.27	0.97	0.46	0.45	1.01	0.27	1.1	0.43	2.33	1.4	0.59	1.68	0.31
4	0.44	0.46	0.35	0.19	0.4	0.5	0.68	0.47	1.3	0.55	0.4	0.75	0.09	1.08	0.35	1.39	0.7	0.36	1.19	0.8
6	0.65	0.41	0.72	0.11	0.39	0.79	0.77	0.94	1.16		0.4	0.44	0.14	0.94	0.35	0.96	0.6	0.3	0.61	0.34
8	0.6		0.54			0.55	0.42				0.61	0.48	0.18			0.74	0.56	0.29
10	0.55					0.48					0.38					0.59
12
16
20				0.07	0.25				1.08	0.37				1.95	0.64				0.54	0.24
24	1.35	0.42	0.48	0.08	0.33	0.5	0.63	1.63	1.35	0.53	0.33	0.31	0.14	1.08	0.34	0.86	0.77	0.52	0.64	0.39
28	0.75	0.36	0.34	0.07	0.31	0.65	0.42	0.43	1.19	0.4	0.44	0.46	0.1	0.6	0.2	0.86	0.45	0.4	0.35	0.31
32	0.88	0.28	0.32	0.08	0.34	0.42	0.37	0.53	1.17	0.94	0.21	0.25	0.14	0.48	0.16	0.63	0.47	0.28	0.76	0.29
36	1.03	0.24			0.24	0.33		0.51		0.4	0.26	0.31	0.07		0.26	0.87	0.39
40		0.23			0.23			0.35		0.34		0.32	0.1		0.15	0.79	0.39
44		0.25			0.23			0.98		0.38		0.29	0.13		0.19	0.66	0.53
48		0.26			0.32			0.52		0.36		0.28	0.09		0.24	0.71	0.47
52		0.23			0.04			0.48		0.37		0.29	0.08		0.26	0.45	0.32
wpi	Basophils
0	0.21	0.06	0.08	0.03	0.16	0.03	0.03	0.04	0.06	0.06	0.06	0.06	0.04	0.05	0.05	0.07	0.04	0.06	0.07	0.04
2	0.1	0.05	0.08	0.05	0.11	0.04	0.02	0.04	0.06	0.06	0.09	0.04	0.05	0.05	0.02	0.08	0.03	0.07	0.09	0.04
4	0.05	0.06	0.06	0.04	0.1	0.03	0.03	0.03	0.08	0.04	0.08	0.04	0.04	0.05	0.04	0.07	0.03	0.06	0.05	0.04
6	0.06	0.05	0.07	0.04	0.07	0.03	0.05	0.03	0.06		0.15	0.03	0.04	0.02	0.05	0.06	0.01	0.04	0.06	0.03
8	0.03		0.05			0.03	0.04				0.11	0.03	0.04			0.07	0.05	0.04
10	0.07					0.02					0.09					0.06
12
16
20				0.06	0.08				0.03	0.05				0.03	0.04				0.06	0.04
24	0.05	0.06	0.07	0.03	0.08	0.03	0.04	0.04	0.07	0.05	0.1	0.04	0.03	0.02	0.04	0.1	0.04	0.04	0.05	0.04
28	0.07	0.05	0.08	0.05	0.05	0.02	0.05	0.03	0.06	0.05	0.06	4	0.03	0.02	0.02	0.07	0.04	0.06	0.06	0.05
32	0.07	0.06	0.06	0.05	0.06	0.02	0.03	0.01	0.03	0.04	0.1	0.04	0.03	0.03	0.03	0.06	0.03	0.04	0.06	0.03
36	0.04	0.08			0.05	0.02		0.02		0.04	0.09	0.03	0.04		0.03	0.06	0.03
40		0.03			0.07			0.03		0.04		0.03	0.04		0.03	0.06	0.03
44		0.06			0.11			0.6		0.05		0.03	0.07		0.03	0.05	0.11
48		0.03			0.05			0.02		0.04		0.02	0.04		0.03	0.08	0.03
52		0.06			0.04			0.02		0.05		0.05	0.03		0.03	0.07	0.04
